# Supplementary material for: Characterization of the hoof bacterial communities in feedlot cattle affected with digital dermatitis, foot rot or both using a surface swab technique
Source: Anim Microbiome. 2024 Jan 22;6:2. doi: 10.1186/s42523-023-00277-1 (PMC10804539; doi:10.1186/s42523-023-00277-1)
Supplement: Supplementary file 2 — Additional file 2: Table S2. Samples sequence quality test reults. [file 42523_2023_277_MOESM2_ESM.xlsx]

## Sheet: Table S2
SampleID	Type of sample	input	filtered	percentage of input passed filter	denoised	merged	percentage of input merged	non-chimeric	percentage of input non-chimeric
S1	FR CONTROL	66700	50788	76.14	48837	38947	58.39	22244	33.35
S10	FR LESION	52558	38201	72.68	37266	32992	62.77	13666	26
S100	FR CONTROL	59797	47487	79.41	45313	36312	60.73	18727	31.32
S101	FR CONTROL	64449	50466	78.3	48178	38074	59.08	21098	32.74
S102	FR LESION	65761	52865	80.39	50161	39561	60.16	22283	33.88
S103	FR LESION	52532	40570	77.23	38805	31527	60.01	16664	31.72
S104	FR CONTROL	53020	42378	79.93	40787	31572	59.55	19642	37.05
S105	DD LESION	65059	49891	76.69	48396	41086	63.15	19680	30.25
S106	DD CONTROL	61411	48071	78.28	45525	34115	55.55	23138	37.68
S107	DD+FR CONTROL	60943	48623	79.78	47838	36088	59.22	12123	19.89
S108	DD+FR LESION	62987	49031	77.84	47069	38973	61.87	19731	31.33
S109	DD+FR CONTROL	57681	46158	80.02	44186	35631	61.77	18504	32.08
S11	FR LESION	65722	49916	75.95	48401	40785	62.06	19127	29.1
S110	DD+FR LESION	72024	56270	78.13	54425	46094	64	22544	31.3
S111	DD+FR CONTROL	66151	52169	78.86	50070	38377	58.01	18722	28.3
S112	DD+FR LESION	60549	47376	78.24	45518	35458	58.56	17652	29.15
S113	FR LESION	68316	54268	79.44	50691	38608	56.51	20861	30.54
S114	FR CONTROL	59481	48579	81.67	46823	35134	59.07	17105	28.76
S115	FR LESION	61069	50124	82.08	48566	40696	66.64	9919	16.24
S116	FR CONTROL	56255	44093	78.38	42725	35285	62.72	18534	32.95
S117	FR CONTROL	64428	51547	80.01	48607	36942	57.34	12908	20.03
S118	FR LESION	72396	55879	77.19	53540	42807	59.13	24515	33.86
S119	FR CONTROL	43414	33454	77.06	31934	24530	56.5	13818	31.83
S120	FR LESION	67052	53843	80.3	53105	47740	71.2	11914	17.77
S121	FR LESION	46928	37946	80.86	37436	31391	66.89	7274	15.5
S122	FR CONTROL	70073	52813	75.37	51045	41960	59.88	21247	30.32
S123	FR LESION	55970	45523	81.33	44114	38420	68.64	15134	27.04
S124	FR CONTROL	57962	45916	79.22	43805	34825	60.08	20072	34.63
S125	FR LESION	67575	53572	79.28	50986	40110	59.36	23890	35.35
S126	FR CONTROL	51306	38630	75.29	36542	27213	53.04	15188	29.6
S127	FR LESION	56241	44771	79.61	43413	37695	67.02	11858	21.08
S128	FR CONTROL	30734	23313	75.85	22543	17096	55.63	12489	40.64
S129	DD LESION	63093	49812	78.95	48474	40592	64.34	12589	19.95
S13	DD+FR CONTROL	57453	45368	78.97	42914	34124	59.39	20994	36.54
S130	DD CONTROL	63058	49286	78.16	46501	31442	49.86	19082	30.26
S131	DD CONTROL	65489	51317	78.36	48594	34910	53.31	20187	30.83
S132	DD LESION	51595	35960	69.7	34539	29404	56.99	9487	18.39
S133	DD CONTROL	44404	36275	81.69	34523	23364	52.62	12648	28.48
S134	DD LESION	50102	38625	77.09	36898	30916	61.71	10727	21.41
S135	DD LESION	56890	39919	70.17	38480	33424	58.75	11702	20.57
S136	DD CONTROL	47268	38001	80.39	36075	25261	53.44	13358	28.26
S137	DD LESION	67007	52329	78.09	50121	37290	55.65	21589	32.22
S138	DD LESION	60510	46142	76.26	44276	36464	60.26	16987	28.07
S139	DD+FR CONTROL	48349	38624	79.89	36982	29958	61.96	13317	27.54
S14	DD+FR LESION	48223	37723	78.23	36529	27756	57.56	9168	19.01
S140	DD+FR LESION	68782	53942	78.42	50419	36762	53.45	18602	27.04
S141	DD+FR LESION	72233	57875	80.12	55090	43977	60.88	26741	37.02
S142	DD+FR CONTROL	85341	65670	76.95	62230	44656	52.33	26712	31.3
S143	DD+FR LESION	71274	53005	74.37	47159	30832	43.26	6037	8.47
S144	DD+FR CONTROL	66996	51132	76.32	48981	39662	59.2	23826	35.56
S145	DD+FR LESION	44628	36060	80.8	35071	30523	68.39	11051	24.76
S146	DD+FR CONTROL	47926	37235	77.69	35090	26526	55.35	17384	36.27
S147	DD+FR CONTROL	71334	54406	76.27	51407	40171	56.31	25323	35.5
S148	DD+FR LESION	61049	45098	73.87	43839	38493	63.05	15658	25.65
S15	FR CONTROL	54509	40644	74.56	38106	28693	52.64	20568	37.73
S150	FR LESION	59759	47308	79.16	37728	26774	44.8	6655	11.14
S151	FR CONTROL	53279	42630	80.01	40648	32654	61.29	17906	33.61
S152	FR LESION	69110	54327	78.61	46881	36735	53.15	10708	15.49
S153	FR CONTROL	62228	46437	74.62	44629	36947	59.37	19067	30.64
S154	FR LESION	68325	53759	78.68	51834	44080	64.52	21705	31.77
S155	FR CONTROL	53947	40257	74.62	38465	31442	58.28	12809	23.74
S156	FR CONTROL	64264	53181	82.75	42349	30282	47.12	10600	16.49
S157	FR LESION	49477	38686	78.19	37026	28181	56.96	12419	25.1
S16	FR LESION	56831	43041	75.74	40738	30348	53.4	20377	35.86
S161	FR LESION	39278	31144	79.29	27546	20813	52.99	6157	15.68
S162	FR CONTROL	36590	29057	79.41	26061	18475	50.49	8637	23.6
S163	FR LESION	37678	28118	74.63	26892	23364	62.01	9761	25.91
S164	FR CONTROL	50006	40894	81.78	37593	25895	51.78	12391	24.78
S165	FR LESION	43207	33733	78.07	32734	29254	67.71	8262	19.12
S166	FR CONTROL	50623	40464	79.93	38707	31236	61.7	17268	34.11
S167	FR LESION	64016	51831	80.97	50803	42235	65.98	14768	23.07
S168	FR CONTROL	57603	43861	76.14	41947	34534	59.95	19321	33.54
S17	DD+FR LESION	51693	41396	80.08	36504	26633	51.52	10244	19.82
S175	DD CONTROL	59841	47961	80.15	46112	35336	59.05	20616	34.45
S176	DD LESION	56519	41387	73.23	39620	31368	55.5	11918	21.09
S177	DD LESION	66050	52683	79.76	51610	45522	68.92	10701	16.2
S178	DD CONTROL	65197	51203	78.54	48748	35016	53.71	18911	29.01
S179	DD LESION	58605	40148	68.51	38793	34709	59.23	10696	18.25
S18	DD CONTROL	58078	46283	79.69	43882	33162	57.1	20554	35.39
S180	DD CONTROL	57620	45788	79.47	43645	32624	56.62	20504	35.58
S181	DD LESION	68838	54163	78.68	51840	42019	61.04	17941	26.06
S182	DD LESION	69011	53168	77.04	51789	44417	64.36	12270	17.78
S19	DD LESION	60190	45266	75.21	44292	37416	62.16	10324	17.15
S193	DD LESION	39809	29903	75.12	29463	26556	66.71	9127	22.93
S194	DD CONTROL	42368	30722	72.51	28749	21575	50.92	12841	30.31
S195	DD CONTROL	45037	34053	75.61	32008	22219	49.33	18029	40.03
S196	DD LESION	55066	36580	66.43	35454	31168	56.6	8977	16.3
S197	DD LESION	40972	32502	79.33	31603	28181	68.78	9694	23.66
S198	DD CONTROL	52981	42132	79.52	39769	27041	51.04	15235	28.76
S199	DD CONTROL	54856	41842	76.28	39649	25471	46.43	14362	26.18
S2	FR LESION	30749	23763	77.28	22611	17604	57.25	10632	34.58
S20	EXTRACTION BLANK	577	345	59.79	241	236	40.9	227	39.34
S200	DD LESION	54140	39466	72.9	37759	30449	56.24	11959	22.09
S201	DD LESION	61916	45824	74.01	45208	40397	65.24	11091	17.91
S202	DD LESION	53373	38771	72.64	36911	30868	57.83	15761	29.53
S203	DD CONTROL	52571	42692	81.21	39120	25585	48.67	15774	30.01
S204	FR LESION	53252	42444	79.7	41980	32842	61.67	6383	11.99
S205	FR CONTROL	31053	23761	76.52	22314	15829	50.97	11346	36.54
S206	FR CONTROL	48571	33473	68.92	31479	24067	49.55	13281	27.34
S207	FR LESION	46020	36212	78.69	35676	28637	62.23	10692	23.23
S208	FR LESION	41645	30658	73.62	28920	23088	55.44	9349	22.45
S209	FR CONTROL	43999	34280	77.91	31713	23244	52.83	17344	39.42
S21	FR LESION	63455	50984	80.35	49909	40643	64.05	11329	17.85
S210	FR CONTROL	50687	40421	79.75	37282	27202	53.67	13011	25.67
S211	FR LESION	59263	44998	75.93	43275	37572	63.4	13870	23.4
S212	FR CONTROL	50303	38726	76.99	36860	28999	57.65	16255	32.31
S213	FR LESION	51572	38271	74.21	36137	28372	55.01	7564	14.67
S214	FR LESION	44450	34655	77.96	34235	27423	61.69	7898	17.77
S215	FR CONTROL	32822	24070	73.33	23241	18667	56.87	12130	36.96
S216	DD CONTROL	44628	33268	74.55	32154	26144	58.58	13976	31.32
S217	DD LESION	43737	33073	75.62	32656	29715	67.94	6949	15.89
S218	FR LESION	67319	50485	74.99	48209	40478	60.13	14279	21.21
S219	FR LESION	56403	41384	73.37	40805	36774	65.2	9195	16.3
S22	FR CONTROL	64682	51595	79.77	50039	39830	61.58	16159	24.98
S220	FR CONTROL	56626	41609	73.48	39509	30065	53.09	12224	21.59
S221	FR CONTROL	44697	33169	74.21	31187	21259	47.56	16017	35.83
S222	FR LESION	55015	43560	79.18	41704	33652	61.17	14977	27.22
S223	FR LESION	50611	39169	77.39	37433	28869	57.04	13727	27.12
S224	FR LESION	43126	34149	79.18	32138	24260	56.25	15570	36.1
S225	FR CONTROL	60556	46672	77.07	43917	33180	54.79	21815	36.02
S226	CH CONTROL	45470	36120	79.44	34726	28406	62.47	11776	25.9
S227	CH CONTROL	47613	36724	77.13	34852	27808	58.4	15679	32.93
S228	CH CONTROL	57912	43738	75.52	41586	31972	55.21	19190	33.14
S229	CH CONTROL	44057	33981	77.13	31911	24405	55.39	15851	35.98
S23	DD+FR CONTROL	55775	41815	74.97	39914	31877	57.15	16964	30.42
S230	CH CONTROL	58033	43449	74.87	41310	31550	54.37	19806	34.13
S231	CH CONTROL	40502	32215	79.54	30234	22022	54.37	13975	34.5
S236	EXTRACTION BLANK	383	241	62.92	221	221	57.7	221	57.7
S24	DD+FR LESION	60994	47211	77.4	45454	35931	58.91	15193	24.91
S25	DD+FR LESION	43924	34882	79.41	33919	27535	62.69	7182	16.35
S26	DD+FR CONTROL	43995	34405	78.2	32120	23689	53.84	16927	38.47
S27	FR CONTROL	39881	30199	75.72	28660	19857	49.79	15180	38.06
S28	FR LESION	71123	56620	79.61	53203	40614	57.1	9399	13.22
S29	FR LESION	52214	39837	76.3	37566	29283	56.08	16690	31.96
S3	FR CONTROL	46634	34749	74.51	33212	24897	53.39	15917	34.13
S30	FR CONTROL	55225	40995	74.23	38462	30558	55.33	17369	31.45
S31	DD LESION	57460	43697	76.05	41231	31570	54.94	18534	32.26
S32	FR LESION	66735	52356	78.45	49926	41008	61.45	13409	20.09
S33	FR CONTROL	59566	46306	77.74	44684	37722	63.33	17417	29.24
S34	DD+FR LESION	68314	52721	77.17	50440	40120	58.73	18406	26.94
S35	DD+FR CONTROL	70431	53834	76.44	51208	41105	58.36	23598	33.51
S36	FR CONTROL	65961	51343	77.84	48467	37851	57.38	22097	33.5
S37	FR LESION	45691	34546	75.61	32860	26443	57.87	12763	27.93
S38	DD+FR CONTROL	45736	34091	74.54	32354	23742	51.91	14014	30.64
S39	DD+FR LESION	54900	43309	78.89	42344	35472	64.61	9349	17.03
S4	FR LESION	51797	38369	74.08	36525	27489	53.07	18489	35.7
S40	DD+FR CONTROL	58506	45508	77.78	43066	32404	55.39	18267	31.22
S41	DD+FR LESION	55622	43167	77.61	41981	34557	62.13	13215	23.76
S42	FR LESION	45134	35693	79.08	33714	26368	58.42	7439	16.48
S43	FR CONTROL	60079	45065	75.01	42406	31863	53.04	21502	35.79
S44	FR CONTROL	74204	56583	76.25	53905	43176	58.19	24935	33.6
S45	FR LESION	63410	51864	81.79	51395	38664	60.97	10966	17.29
S46	DD+FR LESION	83067	63005	75.85	60083	42860	51.6	27714	33.36
S47	DD+FR LESION	61537	40962	66.56	39563	35193	57.19	13672	22.22
S48	DD+FR LESION	66346	52710	79.45	50798	42813	64.53	19748	29.77
S49	DD+FR CONTROL	64373	49294	76.58	46959	35677	55.42	16763	26.04
S5	FR LESION	49916	36642	73.41	35095	29063	58.22	17780	35.62
S50	FR LESION	68005	53049	78.01	49554	37740	55.5	17928	26.36
S51	DD+FR CONTROL	67348	50530	75.03	47995	37859	56.21	18906	28.07
S52	DD+FR LESION	67543	51675	76.51	49648	40164	59.46	16612	24.59
S53	DD LESION	61155	47099	77.02	44991	35131	57.45	20545	33.59
S54	FR CONTROL	15310	11887	77.64	10604	6587	43.02	5098	33.3
S55	FR LESION	58182	41633	71.56	40291	34780	59.78	12391	21.3
S56	FR LESION	57289	46087	80.45	44463	35194	61.43	16784	29.3
S57	FR CONTROL	48085	36648	76.22	34950	27468	57.12	13174	27.4
S58	DD CONTROL	50770	39493	77.79	37395	29158	57.43	13781	27.14
S59	DD LESION	54887	43122	78.57	40654	30073	54.79	18258	33.26
S6	FR CONTROL	12409	9331	75.2	8420	5637	45.43	3821	30.79
S60	FR LESION	53711	42170	78.51	39749	31769	59.15	14922	27.78
S61	DD+FR LESION	54877	43432	79.14	41615	32043	58.39	12671	23.09
S62	DD+FR CONTROL	43796	33858	77.31	32069	23051	52.63	13967	31.89
S63	FR CONTROL	37826	29157	77.08	27352	20385	53.89	12098	31.98
S64	FR LESION	42034	33068	78.67	31553	26139	62.19	12488	29.71
S65	FR CONTROL	39138	29512	75.4	27699	21533	55.02	13525	34.56
S66	FR LESION	34024	26660	78.36	26036	22357	65.71	8522	25.05
S67	DD+FR CONTROL	38810	29779	76.73	27540	20514	52.86	14276	36.78
S68	DD+FR LESION	43806	35520	81.08	34457	30417	69.44	11668	26.64
S69	FR LESION	31116	24753	79.55	23491	18552	59.62	9832	31.6
S7	FR LESION	66067	49614	75.1	47799	39879	60.36	20729	31.38
S70	FR LESION	57565	45428	78.92	44158	39120	67.96	16169	28.09
S71	FR CONTROL	47467	35039	73.82	32957	25336	53.38	17076	35.97
S72	FR CONTROL	47848	37253	77.86	34869	26151	54.65	16645	34.79
S73	FR LESION	58385	46646	79.89	43565	32626	55.88	6270	10.74
S74	FR CONTROL	69995	54647	78.07	51177	41369	59.1	11886	16.98
S75	FR LESION	55796	42678	76.49	40570	29696	53.22	16399	29.39
S76	FR LESION	61620	45034	73.08	42609	32212	52.28	16488	26.76
S77	FR LESION	63125	45400	71.92	43246	35413	56.1	19079	30.22
S78	FR CONTROL	67119	52232	77.82	49262	37107	55.29	21571	32.14
S79	DD+FR CONTROL	64739	50696	78.31	48367	37890	58.53	22736	35.12
S8	FR CONTROL	55668	41439	74.44	39903	34181	61.4	18174	32.65
S80	DD+FR LESION	63204	50224	79.46	48272	39055	61.79	17437	27.59
S81	DD+FR CONTROL	66150	52120	78.79	50164	39496	59.71	21191	32.03
S82	DD+FR LESION	53841	40638	75.48	38794	31514	58.53	18988	35.27
S83	DD+FR CONTROL	59227	46075	77.79	44157	34562	58.36	16861	28.47
S84	DD+FR LESION	56951	44495	78.13	42179	34461	60.51	18769	32.96
S85	FR LESION	47917	36505	76.18	35383	29634	61.84	15231	31.79
S86	DD+FR LESION	61929	47325	76.42	45288	37066	59.85	19705	31.82
S87	DD+FR CONTROL	51378	39946	77.75	38467	30775	59.9	18898	36.78
S88	EXTRACTION BLANK	715	495	69.23	413	374	52.31	354	49.51
S89	FR CONTROL	64973	50094	77.1	47763	36592	56.32	19479	29.98
S9	FR CONTROL	67822	52083	76.79	50235	39998	58.97	20590	30.36
S90	FR LESION	52693	40781	77.39	38706	29526	56.03	16247	30.83
S91	FR LESION	62476	49045	78.5	48047	39004	62.43	10897	17.44
S92	FR CONTROL	66286	52202	78.75	50091	39435	59.49	22501	33.95
S93	FR LESION	60484	48632	80.4	47510	42105	69.61	17014	28.13
S94	FR CONTROL	56235	44589	79.29	42721	35728	63.53	17516	31.15
S95	FR CONTROL	55913	43665	78.09	41626	32197	57.58	19911	35.61
S96	FR LESION	57097	43130	75.54	41209	32761	57.38	17916	31.38
S97	FR CONTROL	56502	44505	78.77	42656	32622	57.74	21441	37.95
S98	FR LESION	50013	40446	80.87	39426	31818	63.62	8943	17.88
S99	FR LESION	60958	48030	78.79	47285	40378	66.24	12285	20.15
